# Supplementary material for: Stable nitrogen and carbon isotope compositions in plant-soil systems under different land-use types in a red soil region, Southeast China
Source: PeerJ. 2022 Jun 6;10:e13558. doi: 10.7717/peerj.13558 (PMC9179617; doi:10.7717/peerj.13558)
Supplement: Data S1 [file peerj-10-13558-s001.csv]

Sample site	Soil depth (cm)	Stable nitrogen isotope composition (¡ë)	Stable carbon isotope composition (¡ë)	Soil organic nitrogen content (g/kg)	C/N ratio		Sample site	Soil depth (cm)	Stable nitrogen isotope composition (¡ë)	Stable carbon isotope composition (¡ë)	Soil organic nitrogen content (g/kg)	C/N ratio		Sample site	Soil depth (cm)	Stable nitrogen isotope composition (¡ë)	Stable carbon isotope composition (¡ë)	Soil organic nitrogen content (g/kg)	C/N ratio
AAL	5	2.3	-22.72	0.88	8.63		PF	5	3.69	-26.36	0.74	12.93		PFU	5	-0.8	-26.09	0.91	15.76
AAL	10	0.79	-22.92	0.66	8.54		PF	10	2.89	-25.96	0.81	13.13		PFU	10	2.09	-25.07	0.59	14.43
AAL	15	1.24	-22.93	0.67	8.59		PF	15	3.18	-25.8	0.76	13.13		PFU	15	2.37	-25.48	0.58	16.9
AAL	20	2.65	-22.04	0.65	9.06		PF	20	3.48	-25.53	0.47	12.18		PFU	20	3.2	-23.8	0.44	14.25
AAL	25	2.15	-23.05	0.61	8.96		PF	25	3.21	-25.54	0.5	13.42		PFU	25	2.95	-25.28	0.52	16.09
AAL	30	3.46	-22.79	0.47	8.1		PF	30	3.67	-24.87	0.28	12.4		PFU	30	4.15	-25.14	0.51	18.91
AAL	35	3.12	-23.34	0.5	7.75		PF	35	5.3	-24.98	0.32	12.63		PFU	35	4.81	-24.71	0.68	16.95
AAL	40	4.52	-24.52	0.54	7.41		PF	40	4.36	-24.63	0.32	11.7		PFU	40	4.54	-24.91	0.55	17.48
AAL	45	4.43	-24.46	0.52	6.06		PF	45	4.59	-24.64	0.24	10.78		PFU	45	4.04	-25.04	0.54	18.66
AAL	50	4.76	-24.17	0.47	5.26		PF	50	4.2	-26.37	0.16	13.44		PFU	50	3.67	-24.58	0.53	17.78
AAL	55	4.58	-24.35	0.48	5.54		PF	55	5.55	-26.37	0.2	12.79		PFU	55	4.62	-24.97	0.52	17.38
AAL	60	5.39	-25.21	0.46	5.27		PF	60	4.42	-25.69	0.16	11.56		PFU	60	4.72	-24.15	0.41	15.52
AAL	65	5.17	-25.59	0.49	5.93		PF	65	3.11	-25.89	0.17	11.96		PFU	65	4.77	-23.94	0.46	15.79
AAL	70	5.67	-25.47	0.5	6.61		PF	70	4.42	-25.41	0.11	11.23		PFU	70	3.94	-25.26	0.32	11.92
AAL	75	5.04	-25.74	0.52	6.51		PF	75	3.17	-24.91	0.17	10.02		PFU	75	3.09	-25.51	0.25	11.28
AAL	80	4.68	-25.63	0.51	5.88		PF	80	4.47	-25.32	0.17	10.27		PFU	80	2.9	-25.76	0.24	9.22
AAL	85	4.82	-25.73	0.45	5.19		PF	85	2.44	-24.98	0.14	11.18		PFU	85	2.89	-25.91	0.2	10.51
AAL	90	5.13	-25.69	0.49	6.04		PF	90	2.1	-25.08	0.15	11.4		PFU	90	2.43	-25.85	0.2	10.1
AAL	95	4.67	-25.74	0.47	5.35		PF	95	1.18	-26.74	0.18	10.35		PFU	95	3.87	-25.26	0.25	9.54
AAL	100	5.15	-25.72	0.49	5.43		PF	100	1.44	-26.54	0.23	11.01		PFU	100	3.48	-26.47	0.22	8.42
AAL	105	5.81	-25.73	0.55	5.47		PF	105	1.52	-25.92	0.12	10.21		PFU	105	3.14	-26.6	0.25	9.89
AAL	110	4.54	-25.43	0.47	5.12		PF	110	2.12	-28.03	0.14	13.1		PFU	110	3.66	-26.08	0.22	9.21
AAL	115	5.73	-25.52	0.42	5.09		PF	115	2.87	-26.45	0.14	12.53		PFU	115	3.28	-26.64	0.2	9.25
AAL	120	5.05	-25.44	0.43	5.01		PF	120	3.18	-25.91	0.15	13.32		PFU	120	4.25	-26.89	0.23	9.39
AAL	125	5.11	-25.72	0.42	4.6		PF	125	4.5	-27.03	0.22	12.8		PFU	125	4.1	-26.05	0.16	8.9
AAL	130	5.2	-25.32	0.44	4.77		PF	130	4.81	-26.31	0.25	12.32		PFU	130	4.66	-27.04	0.15	8.82
AAL	135	5.47	-25.42	0.45	5.17		PF	135	3.69	-25.48	0.21	10.82		PFU	135	3.33	-26.64	0.19	9.52
AAL	140	4.85	-26.29	0.41	5.08		PF	140	2.87	-25.44	0.19	10.43		PFU	140	2.85	-26.85	0.19	8.44
AAL	145	5.84	-25.97	0.45	5.26		PF	145	2.33	-26.22	0.22	10.79		PFU	145	2.48	-27.58	0.21	9.65
AAL	150	4.45	-25.09	0.45	5.21		PF	150	3.63	-26.52	0.22	10.48		PFU	150	2.33	-26.48	0.2	7.56
AAL	155	4.46	-25.41	0.42	4.82		PF	155	2.38	-24.64	0.22	10.15		PFU	155	3.26	-26.79	0.2	7.81
AAL	160	5.15	-25.23	0.43	4.92		PF	160	2.28	-26.01	0.18	10.64		PFU	160	1.96	-26.55	0.2	6.81
AAL	165	4.9	-25.46	0.46	4.84		PF	165	3.26	-25.85	0.19	10.87		PFU	165	2.78	-25.76	0.27	6.33
AAL	170	5	-25.77	0.46	4.66		PF	170	2.92	-26.23	0.17	10.93		PFU	170	2.16	-26.9	0.23	7.34
AAL	175	4.91	-25.32	0.46	4.58		PF	175	2.93	-26.76	0.14	12.77		PFU	175	2.3	-27.2	0.27	8.63
AAL	180	5.22	-25.01	0.45	4.74		PF	180	3.54	-26.42	0.15	11.98		PFU	180	2.6	-26.29	0.19	9.29
AAL	185	4.5	-24.84	0.44	4.45		PF	185	4.03	-26.08	0.12	11.48		PFU	185	2.03	-26.86	0.22	9.17
AAL	190	4.12	-25.36	0.47	4.6		PF	190	4.49	-26.43	0.21	11.36		PFU	190	3.12	-25.52	0.2	7.49
AAL	195	4.97	-25.62	0.48	4.65		PF	195	5.41	-26.54	0.15	13.07		PFU	195	1.94	-27.35	0.23	8.86
AAL	200	5.23	-25.56	0.43	4.25		PF	200	5.13	-26.08	0.21	12.1		PFU	200	1.89	-27	0.25	7.54
AAL	205	4.8	-25.54	0.49	4.6		PF	205	5.73	-26.13	0.18	12.09		PFU	205	2.92	-27.16	0.24	9.18
AAL	210	5.08	-25.67	0.45	4.52		PF	210	4.12	-25.72	0.24	12.1		PFU	210	3.61	-27.59	0.26	9.6
AAL	215	4.41	-25.67	0.44	4.79		PF	215	4.32	-25.7	0.2	11.55		PFU	215	3.92	-27.44	0.2	9.19
AAL	220	5.36	-26	0.52	5.61		PF	220	2.57	-26.67	0.15	13.45		PFU	220	3.92	-27.49	0.25	9.08
AAL	225	4.61	-25.14	0.4	4.17		PF	225	1.62	-26.56	0.19	12.43		PFU	225	3.52	-26.88	0.25	6.6
AAL	230	4.96	-25.59	0.41	4.55		PF	230	-1.25	-26.88	0.19	11.38		PFU	230	3.68	-27.86	0.31	7.83
AAL	235	4.9	-25.59	0.43	4.78		PF	235	-0.73	-26.68	0.14	13.22		PFU	235	2.79	-27.05	0.26	7
AAL	240	4.51	-25.36	0.43	5.09		PF	240	0.03	-26.45	0.13	12.57		PFU	240	2.16	-27.06	0.24	6.93
AAL	245	4.56	-25.22	0.41	4.16		PF	245	1.51	-26.64	0.11	12.44		PFU	245	4.94	-27.33	0.23	8.7
AAL	250	4.82	-26.01	0.44	4.61		PF	250	1.24	-26.47	0.12	12.4		PFU	250	1.7	-26.21	0.21	9.62
AAL	255	4.52	-25.68	0.43	4.48		PF	255	-0.28	-26.44	0.16	12.01		PFU	255	1.88	-26.69	0.23	8.29
AAL	260	4.78	-26.01	0.44	4.52		PF	260	0.16	-27.23	0.14	14.01		PFU	260	0.29	-25.7	0.24	7.17
AAL	265	4.99	-26.44	0.43	4.6		PF	265	0.25	-26.38	0.11	13.33		PFU	265	0.88	-26.32	0.23	7.07
AAL	270	4.53	-26.08	0.43	4.3		PF	270	2.51	-26.74	0.14	14.81		PFU	270	2.83	-26.71	0.19	7.5
AAL	275	5	-26.53	0.5	4.39		PF	275	2.92	-26.95	0.14	13.3		PFU	275	3.44	-27.66	0.22	8.39
AAL	280	4.62	-25.37	0.43	4.37		PF	280	2.87	-26.47	0.13	12.69		PFU	280	3.51	-27.58	0.28	9.84
AAL	285	4.68	-25.53	0.42	5.21		PF	285	1.65	-27.56	0.13	13.07		PFU	285	3.21	-27.16	0.19	8.72
AAL	290	4.9	-26	0.43	4.37		PF	290	0.3	-27.15	0.14	12.06		PFU	290	1.76	-27.48	0.24	8.04
AAL	295	4.43	-25.87	0.38	3.96		PF	295	0.16	-26.34	0.17	11.65		PFU	295	1.62	-27.43	0.21	9.11
AAL	300	5.27	-26.39	0.42	5.07		PF	300	0.53	-27.4	0.17	12.95		PFU	300	2.34	-27.4	0.24	9.2
